# Supplementary material for: Living, Heat-Killed Limosilactobacillus mucosae and Its Cell-Free Supernatant Differentially Regulate Colonic Serotonin Receptors and Immune Response in Experimental Colitis
Source: Nutrients. 2024 Feb 6;16(4):468. doi: 10.3390/nu16040468 (PMC10893098; doi:10.3390/nu16040468)
Supplement: Supplementary file 1 [file nutrients-16-00468-s001.zip]

Archive with 1 entries (1 files):
- nutrients-2854224-supplementary.pdf
